# Supplementary material for: Ethnobotany of the Sierra Nevada del Cocuy-Güicán: climate change and conservation strategies in the Colombian Andes
Source: J Ethnobiol Ethnomed. 2018 May 5;14:34. doi: 10.1186/s13002-018-0227-6 (PMC5935911; doi:10.1186/s13002-018-0227-6)
Supplement: Supplementary file 1 — Plant uses, scientific nomenclature, vernacular names and other ecological data of the flora used by the campesinos of the Sierra Nevada del Cocuy-Güicán in the Colombian Andes. (XLSX 56 kb) [file 13002_2018_227_MOESM1_ESM.xlsx]

## Sheet: Hoja1
Additional file 1: Plant uses, scientific nomenclature, vernacular names and other ecological data of the flora used by the campesinos of the Sierra Nevada del Cocuy-Güicán in the Colombian Andes (Mireia Alcántara Rodríguez & Andrea Angueyra, 2017)
Collector	Collection nº	Collection date	Altitude [m]	Latitude	Longitude	Family	Scientific name	Collection locality (Boyacá, Colombia)	Domestication status	Native / Introduced	Habit	Habitat	Vernacular name	Language	Use category	Parts used	Preparation	Application and Illness treated
Angueyra, Andrea & Alcántara-Rodríguez, Mireia	120	2017-02-09	3510	0.642192	-72.3725	Adoxaceae	Sambucus nigra L.	Vereda de San Antonio de la Cueva, La Capilla	Cultivated	Native	Tree	Home garden	Sauco	Spanish	Medicinal	Leaves, especially flowers	Baths (hot water) / Poultice (leaves)	For the throat (gargles), to heal fever and coughing. For the skin and blood pressure. Antibiotic (poultice). To clean animal sores.
						Adoxaceae	Viburnum hallii (Oerst.) Killip & A.C. Sm.		Wild / Cultivated	Native	Shrub	Páramo restoration areas, nursery garden	Palo blanco, Chucua	Spanish, Amerindian	Restoration	Entire plant
Angueyra, Andrea & Alcántara-Rodríguez, Mireia	110	2017-02-09	3510	0.642192	-72.3725	Amaranthaceae	Dysphania ambrosioides (L.) Mosyakin & Clemants	Vereda de San Antonio de la Cueva, La Capilla	Cultivated	Introduced	Herb	Home garden	Paico	Amerindian	Medicinal	Entire plant	Infusion	To purge, it is used especially in children to improve their digestion. Also, to expel the parasites (drinking 1 spoonful on an empty stomach for 3 days). It is also used with crushed peppermint
Angueyra, Andrea & Alcántara-Rodríguez, Mireia	174	2017-02-12	2898	0.646151	-72.4115	Amaranthaceae	Alternanthera lanceolata (Benth.) Schinz	Güicán Market	Cultivated	Native	Herb	Market	Descansés	Spanish	Medicinal	Entire plant	Infusion	To make the heart beating well and to help sleeping
						Amaryllidaceae	Allium cepa L.		Cultivated	Introduced	Herb	Crop	Cebolla cabezona	Spanish	Medicinal / Food	Bulb	Boiled	For fever and prostate
						Amaryllidaceae	Allium fistulosum L.		Cultivated	Introduced	Herb	Crop	Cebolla larga	Spanish	Food	Bulb, stem
Angueyra, Andrea & Alcántara-Rodríguez, Mireia	100	2017-02-05	3895	0.641591	-72.3292	Apiaceae	Niphogeton josei Mathias & Constance	Concavito River	Wild	Endemic	Herb	Páramo	Anamú chicoria, Anamú orejas de ratón	Amerindian, Spanish	Medicinal	Entire plant	Infusion, macerated in aguardiente	It cleanses the body (one drink in the morning and night time) and for the arthritis. Anticancer
Angueyra, Andrea & Alcántara-Rodríguez, Mireia	36	2017-01-31	3647	0.641543	-72.3433	Apiaceae	Daucus montanus Humb. & Bonpl. ex Schult.	Cóncavo river source	Wild	Native	Herb	High Andean forest, water stream vegetation	Anamú, Anamú jumaria, Humaria	Amerindian, Spanish	Medicinal	Entire plant	Infusion, boiled, poultice, macerated (in cold water and rested for 4-5 days or macerated in a bottle of aguardiente when the moon wanes, 9 nights remain buried. It is taken out and drunk after that time. A drink with the empty stomach until the bottle is finished), boiled with milk	For the arthritis, cancer, bowel cancer, "mal de amor" (love sickness), and for sleeping (with milk). For pain in the waist and back. To bath the hair (with water), so it prevents hair loss. Preventive medicine. When the páramo cattle eat anamú they acquire a characteristic strong smell and taste (people who are not used to them may feel bad after consumption), the meat of the animal and even its…
Angueyra, Andrea & Alcántara-Rodríguez, Mireia	197	2017-02-23	3826	0.640858	-72.3718	Apiaceae	Eryngium humile Cav.	Lagunillas, Guaicaní cabins	Wild	Native	Herb	Meadow reforested with Polylepis	Anamú cardón, cardonsito	Amerindian, Spanish	Medicinal	Roots	Infusion	For the cold in the blood and especially for arthritis, rheumatism, impotence. Anticancer
Angueyra, Andrea & Alcántara-Rodríguez, Mireia	210	2017-03-04	4076	0.649962	-72.3551	Apiaceae	Niphogeton dissecta (Benth.) J.F.Macbr.	Parada de Romero, Kanwara	Wild	Native	Herb	Páramo	Anamú cilantrillo, pata roja	Amerindian, Spanish	Medicinal	Entire plant	Infusion (In cold water for 4-5 days or macerated in a bottle of aguardiente when the moon wanes, 9 nights remaining buried. It is taken out and drunk after that time. A drink on an empty stomach until the bottle is finished)	For the arthritis, cancer, bowel cancer, "mal de amor" (love sickness), and for sleeping (with milk). For pain in the waist and back. To bath the hair (with water), so it prevents hair loss. Preventive medicine. When the páramo cattle eat anamú they acquire a characteristic strong smell and taste (people who are not used to them may feel bad after consumption), the meat of the animal and even its…
Angueyra, Andrea & Alcántara-Rodríguez, Mireia	109	2017-02-09	3540	0.642193	-72.3706	Apiaceae	Coriandrum sativum L.	Vereda de San Antonio de la Cueva, La Capilla	Cultivated	Introduced	Herb	La Capilla, home yard	Cilantro	Spanish	Food (seasoning)	Entire plant
Angueyra, Andrea & Alcántara-Rodríguez, Mireia	135	2017-02-12	3510	0.642528	-72.9795	Apiaceae	Petroselinum crispum (Mill.) Fuss	Vereda de San Antonio de la Cueva, la Pajita Sector	Cultivated	Introduced	Herb	Home garden	Perejil	Spanish	Medicinal / Food (seasoning)	Entire plant	Infusion / Boiled (and mashed)	For the heart (together with "Riqueza"), for the eyes (its water) and for blood circulation. Root and branches are used to abort, to activate the menstruation, and to heal colics. Preventive medicine
Angueyra, Andrea & Alcántara-Rodríguez, Mireia	168	2017-02-15	3449	0.643210	-72.374	Apiaceae	Foeniculum vulgare Mill.	Vereda de San Antonio de la Cueva, Laguna y Garza Sector	Cultivated	Introduced	Herb	Home garden, grazing areas	Hinojo	Spanish	Medicinal	Entire plant / Flowers	Infusion (with "panela": sugar cane) / Cold baths	To get milk in nursing mothers. It is good for the eye sight, colics and it is diuretic. Also it is used to bathe babies (disinfectant)
Angueyra, Andrea & Alcántara-Rodríguez, Mireia	28	2017-01-30	3610	0.641799	-72.3524	Apiaceae	Arracacia elata H.Wolff	Rocky site near la Esperanza	Wild	Native	Herb	Rocky	Apio cimarrón	Spanish, Amerindian	Medicinal / Ritual	Entire plant	Baths	To clean the womb (with water). Together with peppermint is used for the "tocado de muertos"
Angueyra, Andrea & Alcántara-Rodríguez, Mireia	243	2017-03-19	3949	0.647268	-72.3535	Basellaceae	Ullucus tuberosus Caldas	Vereda de la Cueva	Wild	Native	Herb	Near a house	Rúa	Spanish	Medicinal / Food	Tuber, leaves	Boiled / Baths	The tuber was used in soups / It calcifies the teeth when consumed and it is antibiotic. To disinfect bulls or oxen after their castration (tuber and leaves are boiled and the water is used after cooling)
Angueyra, Andrea & Alcántara-Rodríguez, Mireia	206	2017-02-26	3666	0.641501	-72.342	Berberidaceae	Berberis goudotii Triana & Planch.	Cóncavo river source	Wild	Endemic	Tree	High Andean forest	Cabrillo	Spanish	Wood (Tools)	Trunk, branches	To make batons. Very hard wood, yellow color
Angueyra, Andrea & Alcántara-Rodríguez, Mireia	123	2017-02-10	3510	0.642192	-72.3725	Betulaceae	Alnus acuminata Kunth	Vereda de San Antonio de la Cueva, La Capilla	Cultivated	Native	Tree	Home garden	Aliso	Spanish	Medicinal / Wood (Fences) / Dye	Cortex	Infusion	To heal navel hernias in children: the child's foot is placed on the bark of the tree and a cut on the tree, exactly the same shape of the foot's child is made. This piece of bark has to be placed in a stove, leaving it in a corner and covering with ash. As the bark's tree will close, so the child's hernia. The bark (its water) can also be used for the bronchial tube
Angueyra, Andrea & Alcántara-Rodríguez, Mireia	175	2017-02-17	2712	0.640636	-72.4447	Bignoniaceae	Handroanthus chrysanthus (Jacq.) S.O.Grose	Principal street in Cocuy	Cultivated	Native	Tree	Roadside	Toche	Amerindian	Dye	Leaves, flowers	The leaves dye the wool brown, the flowers dye it yellow
Angueyra, Andrea & Alcántara-Rodríguez, Mireia	44	2017-02-01	3603	0.641327	-72.3539	Boraginaceae	Borago officinalis L.	Miguel farm house	Cultivated	Introduced	Herb	Grazing area	Borraja	Spanish	Medicinal	Stem, leaves and flowers / Entire plant	Infusion (stem cutted in pieces, leaves with water and flowers with milk) / baths	For flu, cough, fever and colds ("Borage water"). It releases oil for baths and with water can be used to remove the heat from the head (migraine). To bathe and disinfect pets and livestock
Angueyra, Andrea & Alcántara-Rodríguez, Mireia	145	2017-02-12	3510	0.642528	-72.9795	Brassicaceae	Brassica rapa L.	Vereda de San Antonio de la Cueva, la Pajita Sector	Wild	Introduced	Herb	Home garden	Rebancá	Amerindian	Medicinal / Food	Leaves	The soup of its leaves was eaten with peas, corn, green bean and sheep or goat spine. To make soups (called "Mazamorra") / Poultice	For wounds (human and animals), to use with the cows after giving childbirth. Eaten as food in vegetable soup
Angueyra, Andrea & Alcántara-Rodríguez, Mireia	115	2017-02-09	3510	0.642192	-72.3725	Brassicaceae	Lepidium bipinnatifidum Desv.	Vereda de San Antonio de la Cueva, La Capilla	Cultivated	Native	Herb	Home garden	Mastuerzo	Spanish	Medicinal	Entire plant, the root	Boiled	Antibiotic, to purge the cattle (the whole plant cooked). It is also used in people: for immediate stomach pain, as worm purgative and digestive system regulator
Angueyra, Andrea & Alcántara-Rodríguez, Mireia	228	2017-03-11	4331	0.634731	-72.3203	Brassicaceae	Draba litamo L.Uribe	Sisuma, Cusiri, Lagunillas	Wild	Endemic	Herb	Rocky	Lítamo Real	Spanish	Medicinal	Entire plant, especially the leaves	Infusion, macerared in white wine	Good for the heart, to rejuvenate and revitalize and to obtain the eternal youth. For rheumatism and to look beautiful. It can be used alone or combined with "Chupahuevo","Coral" and "Neblilla"
Angueyra, Andrea & Alcántara-Rodríguez, Mireia	227	2017-03-11	4246	0.634860	-72.3222	Brassicaceae	Draba cocuyana Al-Shehbaz	Sisuma, Cusiri, Lagunillas	Wild / Cultivated	Endemic	Herb	Rocky	Lítamo Real	Spanish	Medicinal / Restoration	Entire plant	Infusion, macerared in white wine	It is used as the "Lítamo Real" (to obtain the eternal youth), although it has very little effect or none, since it is not the proper one
						Bromeliaceae	Guzmania sp		Wild	Native	Epiphytic herb	On trees, near Güicán town	Guiche	Amerindian	Medicinal		Water that accumulates in its leaves	It is good for the heart and if someone falls and gets ill ("se priva" ) its water is given to the person during 9 mornings in waning moon
Angueyra, Andrea & Alcántara-Rodríguez, Mireia	200	2017-02-23	3826	0.640858	-72.3718	Caprifoliaceae	Valeriana pilosa Ruiz & Pav.	Lagunillas, Guaicaní cabins	Wild / Cultivated	Native	Herb	Meadow reforested with Polylepis	Anamú cebolleto, Anamú Llantén	Amerindian, Spanish	Medicinal / Restoration	Entire plant	Macerated with brandy or aguardiente, Infusion	For the anemia, it cleanses the blood and it takes the cold out of the blood. For arthritis and anticancer
						Caprifoliaceae	Dipsacus fullonum L.		Cultivated	Introduced	Herb	Home garden	Cardón	Spanish	Medicinal / Domestic	Dry inflorescences		Preventive medicine / To comb the wool and eliminate the wool pellets from the "ruana" (Boyacense poncho)
Angueyra, Andrea & Alcántara-Rodríguez, Mireia	209	2017-03-04	4076	0.649962	-72.3551	Caprifoliaceae	Valeriana cf. plantaginea Kunth	Parada de Romero, Kanwara	Wild	Native	Herb	Páramo	Valeriana	Spanish	Medicinal	Leaves	Infusion (with brown sugar cane -"panela")	To calm the nerves, for sleeping and for the heart (sedative)
Angueyra, Andrea & Alcántara-Rodríguez, Mireia	192	2017-02-23	3827	0.640799	-72.3718	Clusiaceae	Hypericum mexicanum L.	Lagunillas, Guaicaní cabins	Wild	Native	Herb	Meadow reforested with Polylepis	Lunaria	Spanish	Medicinal	Leaves and stem	Poultice, baths	For pain in the waist, back, knees and kidneys: it is hitted and it releases oil or glue that is placed on those body parts to heal them. It has to be left for a day or more. It can be used together with "Árnica" and "Cadillo" to heal animal wounds (its water is poured into the wounds) and broken bones and it also used to heal people's wounds
Angueyra, Andrea & Alcántara-Rodríguez, Mireia	204	2017-02-26	3856	0.640455	-72.329	Clusiaceae	Hypericum ruscoides Cuatrec.	The Frailejones Valley	Wild	Native	Shrub	Páramo, near Espeletias	Zapatera	Spanish	Food	Fruits
Angueyra, Andrea & Alcántara-Rodríguez, Mireia	235	2017-03-18	3606	0.642078	-72.35	Clusiaceae	Hypericum laricifolium Juss.	Crossing the river, near la Esperanza	Wild	Native	Shrub	High Andean forest	Escobo	Spanish	Domestic	Entire plant (without root)	To sweep
Angueyra, Andrea & Alcántara-Rodríguez, Mireia	131	2017-02-12	3549	0.642180	-72.3707	Clusiaceae	Hypericum juniperinum Kunth	Vereda de San Antonio de la Cueva, la Pajita Sector	Wild	Native	Shrub	Rocky, roadside	Guarda rocío, Escoba, Chite	Spanish, Amerindian	Domestic	Entire plant (without root)	To sweep
Angueyra, Andrea & Alcántara-Rodríguez, Mireia	153	2017-02-13	3999	0.648042	-72.3359	Compositae	Pentacalia guicanensis (Cuatrec.) Cuatrec.	Parada de Romero, Kanwara	Wild	Endemic	Herb	Rocky	Guasgüin	Amerindian	Medicinal	Leaves and flowers (a little bit)	Infusion, boiled	For heart conditions: to decrease the blood pressure. For sore throat (gargles), for flu, cough, fever and cholesterol. For the liver, stomach pain and colics. Water for mountain sickness
Angueyra, Andrea & Alcántara-Rodríguez, Mireia	193	2017-02-23	3827	0.640799	-72.3718	Compositae	Diplostephium juajibioyi Cuatrec.	Lagunillas, Guaicaní cabins	Wild	Endemic	Shrub	Meadow reforested with Polylepis	Chilco	Amerindian	Medicinal / Ritual	Leaves	Poultice, "deshaumerios" (incense)	Antibiotic / To remove bad energies
Angueyra, Andrea & Alcántara-Rodríguez, Mireia	72	2017-02-01	3667	0.641496	-72.3414	Compositae	Stevia lucida Lag.	Cóncavo river source	Wild	Native	Shrub	High Andean forest	Jarilla	Amerindian	Medicinal	Leaves	Fresh plant. Direct application on the skin. Poultice (with clothing)	It is placed on the navel of babies after birth and after cutting the umbilical navel. To heal bone fractures. Antiseptic. For the liver, rheumatism, bones and back. For the kidney: it detoxifies, purifies, and it is good for allergies. It is applied between clothes because otherwise it burns the skin
Angueyra, Andrea & Alcántara-Rodríguez, Mireia	178	2017-02-20	3718	0.641416	-72.3441	Compositae	Ageratina fastigiata (Kunth) R.M.King & H.Rob.	High Andean forest	Wild	Native	Shrub	High Andean forest	Chilco	Amerindian	Wood (Firewood)	Trunk, branches
Angueyra, Andrea & Alcántara-Rodríguez, Mireia	179	2017-02-20	3718	0.641416	-72.3441	Compositae	Baccharis prunifolia Kunth	High Andean forest	Wild	Native	Shrub	High Andean forest	Chilco	Amerindian	Wood (Firewood)	Trunk, branches
						Compositae	Hieracium avilae Kunth		Wild	Native	Herb	Near grazing areas	Vira vira	Amerindian	Medicinal	Entire plant, especially the leaves	Infusion	Prevent prostate disease (taking only a little: 3 times per day, during 9 mornings)
						Compositae	Pentacalia corymbosa (Benth.) Cuatrec.		Wild / Cultivated	Endemic	Herb	Nursery garden	Guasgüín	Amerindian	Medicinal / Restoration	Leaves and flower (a little)	Infusion, boiled	For heart conditions: to decrease the blood pressure. For sore throat (gargles), for flu, cough, fever and cholesterol. For the liver, stomach pain and colics. Water for mountain sickness
Angueyra, Andrea & Alcántara-Rodríguez, Mireia	186	2017-02-23	3825	0.640868	-72.3703	Compositae	Pentacalia albi-panquei S.Díaz & Cuatrec.	Lagunillas, Guaicaní cabins	Wild	Endemic	Shrub	Meadow reforested with Polylepis	Panque blanco	Amerindian, Spanish	Medicinal / Wood (Firewood)	Leaves and stem	Boiled, external bath	It is used to disinfect and for inflammations in baths with "Árnica", "Caléndula", "Guava", blackberry and "Cadillo"
Angueyra, Andrea & Alcántara-Rodríguez, Mireia	45	2017-02-01	3603	0.641327	-72.3539	Compositae	Calendula officinalis L.	Miguel farm house	Cultivated	Introduced	Herb	Grazing area	Caléndula	Spanish	Medicinal	Leaves and flowers. The entire plant	Infusion, poultice, boiled, external baths	Antibiotic: taking 2 or 3 flowers (more would be bad for the eyes). For gastritis: taking it during 9 days. It heals and it is an antiseptic. The flowers in infusion are good for gastritis and the whole boiled plant as a disinfectant. To combat allergies. To activate menstruation and for altitude sickness
Angueyra, Andrea & Alcántara-Rodríguez, Mireia	106	2017-02-09	3510	0.642192	-72.3725	Compositae	Tanacetum parthenium (L.) Sch.Bip.	Vereda de San Antonio de la Cueva, La Capilla	Cultivated	Introduced	Herb	Home garden	Matricaria	Spanish	Medicinal / Ritual	Entire plant	Rubbing, infusion, baths	Allergies, chicken pox and skin irritations. For the liver / With "Ruda" and nettle is used to sweep the house and remove the bad energies
Angueyra, Andrea & Alcántara-Rodríguez, Mireia	127	2017-02-10	3543	0.642459	-72.3604	Compositae	Matricaria chamomilla L.	Vereda de San Antonio de la Cueva, la Esperanza Sector	Cultivated	Introduced	Herb	Home garden	Manzanilla (dulce)	Spanish	Medicinal	Entire plant	Infusion (or mixed with milk)	It is used for the stomach pain, cramps, as vagina dilator in childbirth and to make the hair lighter
Angueyra, Andrea & Alcántara-Rodríguez, Mireia	84	2017-02-03	3949	0.647268	-72.3535	Compositae	Gynoxys paramuna Cuatrec.	Kanwara cabins	Wild	Endemic	Tree	Páramo	Palo blanco	Spanish	Wood (Firewood, Fences)	Trunk, branches
Angueyra, Andrea & Alcántara-Rodríguez, Mireia	207	2017-02-26	4500	0.639903	-72.3007	Compositae	Pentacalia andicola (Turcz.) Cuatrec.	Laguna Grande de la Sierra	Wild	Endemic	Shrub	Páramo	Romero	Spanish	Medicinal	Entire plant	Infusion	Water to heal the kidneys
Angueyra, Andrea & Alcántara-Rodríguez, Mireia	66	2017-02-02	3611	0.642145	-72.3656	Compositae	Hypochaeris radicata L.	Vereda de San Antonio de la Cueva	Wild	Introduced	Herb	Roadside perturbed vegetation	Diente de león, Roya de flor amarilla	Spanish	Fodder	The plant
Angueyra, Andrea & Alcántara-Rodríguez, Mireia	148	2017-02-12	3515	0.642528	-72.9795	Compositae	Sonchus oleraceus (L.) L.	Vereda de San Antonio de la Cueva, la Pajita Sector	Wild	Introduced	Herb	Grazing area	Cerraja, Cerrajita	Spanish	Medicinal	Entire plant	Infusion	Antibiotic, for the stomach. Very medicinal, like "Caléndula". For the liver (the white latex of the stem, in a specific amount)
						Compositae	Taraxacum campylodes G.E.Haglund		Wild	Introduced	Herb	Grazing area	Diente de león	Spanish	Medicinal	Entire plant, especially the roots	Infusion	Liver affections: stem and root are eaten for 90 days, twice a day. It regulates the cholesterol and high triglycerides: 3 leaves, liquate with a little bit of water and taking it in the morning on an empty stomach for as long as convenient. For the stomach (the root)
Angueyra, Andrea & Alcántara-Rodríguez, Mireia	14	2017-01-30	3662	0.641503	-72.3423	Compositae	Monticalia pulchella (Kunth) C.Jeffrey	Cóncavo river source	Wild	Native	Shrub	High Andean forest	Romero	Spanish	Wood (Firewood)	Trunk, branches
Angueyra, Andrea & Alcántara-Rodríguez, Mireia	18	2017-01-30	3610	0.641799	-72.3524	Compositae	Lourteigia stoechadifolia (L.f.) R.M.King & H.Rob.	La Esperanza farm house, rocky	Wild	Native	Herb	Rocky	Blanquisco	Spanish	Domestic	The plant	To sweep
Angueyra, Andrea & Alcántara-Rodríguez, Mireia	83	2017-02-03	3998	0.648569	-72.3566	Compositae	Gynoxys baccharoides (Kunth) Cass.	Kanwara cabins	Wild	Native	Tree	Páramo	Palo blanco	Spanish	Wood (Firewood, Fences)	Trunk, branches
Angueyra, Andrea & Alcántara-Rodríguez, Mireia	185	2017-02-23	3825	0.640868	-72.3703	Compositae	Diplostephium rhomboidale Cuatrec.	Lagunillas, Guaicaní cabins	Wild	Native	Shrub	Meadow reforested with Polylepis	Romero	Spanish	Food (seasoning for meat)	Entire plant
Angueyra, Andrea & Alcántara-Rodríguez, Mireia	191	2017-02-23	3827	0.640799	-72.3718	Compositae	Baccharis tricuneata (L.f.) Pers.	Lagunillas, Guaicaní cabins	Wild	Native	Herb	Meadow reforested with Polylepis	Sanalo todo	Spanish	Medicinal	Entire plant	Infusion	It cleanses the blood, the liver and kidneys as it removes the kidney stones. For the stomach ache
Angueyra, Andrea & Alcántara-Rodríguez, Mireia	194	2017-02-23	3827	0.640799	-72.3718	Compositae	Hypochaeris sessiliflora Kunth	Lagunillas, Guaicaní cabins	Wild	Native	Herb	Meadow reforested with Polylepis	Chicoria blanca	Spanish	Medicinal	The plant (with lemon rind). The root	Infusion	To purify the liver, remove the stones and the heartburn: taking it on an empty stomach and before going to bed. For the stomach ache and diabetes
Angueyra, Andrea & Alcántara-Rodríguez, Mireia	195	2017-02-23	3827	0.640799	-72.3718	Compositae	Hypochaeris taraxacoides (Meyen & Walp.) Ball	Lagunillas, Guaicaní cabins	Wild	Native	Herb	Meadow reforested with Polylepis	Chicoria amarilla	Spanish	Medicinal	Entire plant, especially the root	Infusion, extract (syrup, oil)	To purify the blood, liver and kidneys. Antibiotic, mixed with white "Árnica". For the stomach ache and diabetes
						Compositae	Senecio niveoaureus Cuatrec.		Wild / Cultivated	Endemic	Herb	Páramo restoration areas	Blanquisco	Spanish	Restoration / Domestic	The entire plant
Angueyra, Andrea & Alcántara-Rodríguez, Mireia	13	2017-01-30	3666	0.641501	-72.342	Compositae	Diplostephium rosmarinifolium (Benth.) Wedd.	Cóncavo river source	Wild / Cultivated	Native	Shrub	High Andean forest	Romero, Romero amarillo	Spanish	Wood (Firewood) / Restoration	Trunk, branches
Angueyra, Andrea & Alcántara-Rodríguez, Mireia	156	2017-02-13	3998	0.647974	-72.3402	Compositae	Senecio wedglacialis Cuatrec.	Parada de Romero, Kanwara	Wild / Cultivated	Native	Herb	Roadside	Árnica	Spanish	Medicinal / Restoration	Entire plant, especially the leaves and flowers	Infusion, baths	To disinfect wounds, to reduce inflammation, for pimples. Abortive. The purple flower in small doses is a very strong antibiotic. Leaves for vaginal baths
Angueyra, Andrea & Alcántara-Rodríguez, Mireia	149	2017-02-13	3998	0.642152	-72.3713	Compositae	Diplostephium revolutum S.F.Blake	Parada de Romero, Kanwara	Wild	Native	Shrub	Open field with Espeletias	Romero, Romero de Cuchuco	Spanish, Amerindian	Medicinal / Ritual	Entire plant	Boiled	The hair is bathed during 15-20 minutes with its water to avoid hair loss (increase hair quality) / To remove the spirits
						Compositae	Espeletia spp		Wild / Cultivated	Endemic	Herb	Páramo fields, nursery garden	Frailejón, Soroco	Spanish, Amerindian	Medicinal / Wood (Construction) / Ritual / Food / Restoration	Entire plant, leaves / stem (the inside part)	Infusion, poultice	The leaves are placed on the forehead to take out the heat, for insolation and to remove the fever. Leaves used like an insole (thermal insulation) for the feet / On December 7th is the day of the candles in Colombia, so farmers used to burn the "Frailejones" as torches to celebrate it / The indigenous Uwa venerated the brunette virgin (the Biskura or Biskurita) with the turpentine that releases …
Angueyra, Andrea & Alcántara-Rodríguez, Mireia	74	2017-02-04	3861	0.641503	-72.3302	Compositae	Pentacalia lindenii (Sch.Bip. ex Wedd.) Cuatrec.	Concavito River, Banco Ancho	Wild	Endemic	Shrub	Páramo			Wood (Firewood)	The plant
Angueyra, Andrea & Alcántara-Rodríguez, Mireia	138	2017-02-12	3549	0.642180	-72.3707	Compositae	Noticastrum marginatum (Kunth) Cuatrec.	Vereda de San Antonio de la Cueva, la Pajita Sector	Wild	Native	Herb	Rocky, roadside	Tabera		Medicinal	Entire plant	Infusion	For the kidneys
Angueyra, Andrea & Alcántara-Rodríguez, Mireia	164	2017-02-15	3449	0.643210	-72.374	Crassulaceae	Sedum moranense Kunth	Vereda de San Antonio de la Cueva, Laguna y Garza Sector	Cultivated	Introduced	Herb	Home garden, grazing areas	Riqueza	Spanish	Medicinal	Entire plant (crushed)	Boiled, infusion	For the heart (often it is combined with parsley)
Angueyra, Andrea & Alcántara-Rodríguez, Mireia	15	2017-01-30	3662	0.641503	-72.3423	Crassulaceae	Echeveria bicolor (Kunth) E.Walther	Cóncavo river source	Wild	Native	Succulent herb	High Andean forest	Chupahuevo	Spanish	Medicinal / Food / Domestic	Leaves	Infusion / Baths / Poultice (mixed with egg white) / Leaves are eaten, very good with "bocadillo" (guayaba sweet). Crushed leaves, liquid from the interior of the leaves	Water to heal the fever, cough, asthma, flu and throat (also combined with "Vinagrera"). To bathe the body, to refresh the hair in children and to make it grow brighter and better. To heal broken bones and for earache / Decorative garden plant
						Cucubirtaceae	Lagenaria siceraria (Molina) Standl.		Cultivated	Introduced	Vine	House	Calabazo	Arab	Domestic (Handicrafts)	Fruit	Object with a hole in the upper end, where the drink is introduced ("Chicha" or beer) and carried to the field with a rope or "fique" (Furcraea fetida fibers)
						Cucubirtaceae	Crescentia cujete L.		Cultivated	Native	Tree	House	Calabazo	Arab	Domestic (Handicrafts)	Fruit	Object with a hole in the upper end, where the drink is introduced ("Chicha" or beer) and carried to the field with a rope or "fique" (Furcraea fetida fibers)
Angueyra, Andrea & Alcántara-Rodríguez, Mireia	78	2017-02-04	3974	0.642073	-72.3254	Cunoniaceae	Weinmannia microphylla Kunth	Concavito River, Banco Ancho	Wild / Cultivated	Native	Tree	Páramo	Encenillo	Spanish	Wood (Firewood, Fences) / Restoration	Trunk, branches
Angueyra, Andrea & Alcántara-Rodríguez, Mireia	126	2017-02-10	3543	0.642459	-72.3604	Cupressaceae	Cupressus macrocarpa Hartw.	Vereda de San Antonio de la Cueva, la Esperanza Sector	Wild	Introduced	Tree	Grazing area	Pino, Pina	Spanish	Medicinal / Wood (Firewood, Construction) / Ritual	Apical ends of leaves (tender leaves), also with Eucalyptus leaves / Fruits	Boiled with milk, infusion	For the flu. For hair dandruff and to prevent hair loss. "Deshaumarios" (incense) for the flu and cough, sometimes used during the "Semana Santa" (Easter)
Angueyra, Andrea & Alcántara-Rodríguez, Mireia	114	2017-02-09	3510	0.642192	-72.3725	Cyperaceae	Cyperus cf luzulae (L.) Retz.	Vereda de San Antonio de la Cueva, La Capilla	Wild	Native	Herb	Roadside, near water stream, in the wall of la Esperanza farm house, in front of the outdoor table	Espadilla	Spanish	Wood (Construction)	The plant	House's roof (abandoned use because the tiles are used instead nowaydays), to make rugs and mats
Angueyra, Andrea & Alcántara-Rodríguez, Mireia	152	2017-02-13	3997	0.647974	-72.3402	Cyperaceae	Carex pichinchensis Kunth	Parada de Romero, Kanwara	Wild	Native	Herb	Roadside, rocky	Avenilla	Spanish	Fodder	The plant
Angueyra, Andrea & Alcántara-Rodríguez, Mireia	117	2017-02-09	3521	0.642154	-72.3713	Elaeocarpaceae	Vallea stipularis L.f.	Vereda de San Antonio de la Cueva, La Capilla	Wild / Cultivated	Native	Tree	Roadside, near water stream	Raque	Greek	Medicinal / Ritual / Wood (Fences, Construction) /Restoration	Flower, leaves / Trunk	Infusion, baths	Fo the heart and the nerves. Leaves are grounded and placed on babies as talcum powder. For the "mal de ojo" (evil eye): in baths on body and hair with the flowers / Evil eye in children provocates: hives, pimples and hair loses; to combat these symptoms: baths with Raque and "sarsaparilla" in the afternoon and morning for 15 days during the waning moon
Angueyra, Andrea & Alcántara-Rodríguez, Mireia	130	2017-02-12	3507	0.642144	-72.3719	Equisetaceae	Equisetum bogotense Kunth	Vereda de San Antonio de la Cueva, la Pajita Sector	Wild	Native	Herb	Near to a water stream	Cola de Caballo	Spanish	Medicinal	Entire plant (without root)	Infusion	For waist ache, back ache and kidneys' ache. Using its water on the hair to prevent hair loss. It also purifies the blood
Angueyra, Andrea & Alcántara-Rodríguez, Mireia	5	2017-01-30	3749	0.641264	-72.3353	Ericaceae	Bejaria resinosa Mutis ex L.f.	Cóncavo river source	Wild	Native	Shrub	High Andean forest	Florillo, atrapa moscas	Spanish	Wood (Firewood) / Domestic	Entire plant, flowers	To use like earrings
Angueyra, Andrea & Alcántara-Rodríguez, Mireia	161	2017-02-15	3534	0.644054	-72.3909	Ericaceae	Macleania rupestris (Kunth) A.C.Sm.	Mirador el Alto	Wild	Native	Shrub	Cliff edge	Camarero	Spanish	Food / Tools (hunting)	Fruits, roots	The root is used to make traps for rabbits: placing a rope in the center with a stick; when the animal passes by, the stick falls down and her/his throat gets cutted
Angueyra, Andrea & Alcántara-Rodríguez, Mireia	189	2017-02-23	3826	0.640858	-72.3718	Ericaceae	Vaccinium floribundum Kunth	Lagunillas, Guaicaní cabins	Wild	Native	Shrub	Meadow reforested with Polylepis	Moridera	Spanish	Food / Ritual (hallucinogenic)	Fruits (no more than 3-4 seeds)	The fruit is eaten (toxic effects in the cattle, but not in humans), although too much can cause drunkenness. To hurt people, to kill
Angueyra, Andrea & Alcántara-Rodríguez, Mireia	188	2017-02-23	3832	0.640936	-72.3697	Escalloniaceae	Escallonia myrtilloides L.f.	Lagunillas, Guaicaní cabins	Wild	Native	Tree	Meadow reforested with Polylepis	Tobo	Spanish	Wood (Firewood, Fences, Construction, Tools)	Trunk, branches / leaves	To make spoons / The leaves fertilize the soil
Angueyra, Andrea & Alcántara-Rodríguez, Mireia	198	2017-02-23	3826	0.640858	-72.3718	Gentionaceae	Halenia gentianoides Wedd.	Lagunillas, Guaicaní cabins	Wild	Endemic	Herb	Meadow reforested with Polylepis	Anamú caracolito	Amerindian, Spanish	Medicinal	Especially the flowers	Infusion	It removes the cold off the kidneys. It is good for children who wet themselves (taking only a few grams in the morning and afternoon). For the prostate. It can be combined with "Sanalotodo" (both are "hot" plants)
						Geraniaceae	Geranium sp		Cultivated	Native	Herb	Home garden	Geranio	Greek	Medicinal / Domestic	Leaves	Infusion	For the stomach ache
Angueyra, Andrea & Alcántara-Rodríguez, Mireia	165	2017-02-15	3449	0.643210	-72.374	Geraniaceae	Erodium moschatum (L.) L'Hér.	Vereda de San Antonio de la Cueva, Laguna y Garza Sector	Cultivated	Introduced	Herb	Home garden, grazing areas	Alfiler	Spanish	Medicinal	Entire plant	Boiled, poultice	To heal ulcers. In poultice for the "mal de madre" (stomach ache)
Angueyra, Andrea & Alcántara-Rodríguez, Mireia	87	2017-02-05	3998	0.642461	-72.3161	Icmadophilaceae	Thamnolia vermicularis (Sw.) Ach. ex Schaerer	Concavito River	Wild	Native	Lichen	Páramo	Neblilla, Neblina	Spanish	Medicinal / Food	Entire plant	Infusion, chewed (it tastes bitter and then sweet)	For tooth ache and asthma. Campesinos take it when they go to the mountains, to obtain some energy for walking and to cleanse the chest
Angueyra, Andrea & Alcántara-Rodríguez, Mireia	154	2017-02-13	3990	0.647974	-72.3402	Iridaceae	Orthrosanthus chimboracensis (Kunth) Baker	Parada de Romero, Kanwara	Wild	Native	Herb	Roadside	Espadilla	Spanish	Wood (Construction)	Entire plant	To make beds
Angueyra, Andrea & Alcántara-Rodríguez, Mireia	201	2017-02-23	3826	0.640858	-72.3718	Juncaceae	Juncus cf. effusus L.	Lagunillas, Guaicaní cabins	Cultivated	Native	Herb	Laguna del Junco	Junco	Spanish	Medicinal	Stem (with root of Cardosanto)	Extract from the interior of the stem	To combat epilepsy when combining with the root of the "Cardosanto" plant
Angueyra, Andrea & Alcántara-Rodríguez, Mireia	107	2017-02-09	3510	0.642192	-72.3725	Lamiaceae	Melissa officinalis L.	Vereda de San Antonio de la Cueva, La Capilla	Cultivated	Introduced	Herb	Home garden	Toronjil	Arab	Medicinal / Food (seasoning)	Entire plant	Infusion (with milk for the children)	For the heart, nerves and fever
Angueyra, Andrea & Alcántara-Rodríguez, Mireia	171	2017-02-16	2898	0.646151	-72.4115	Lamiaceae	Ocimum basilicum L.	Güicán Market	Cultivated	Introduced	Herb	Market	Albahaca	Arab	Medicinal	Entire plant	Infusion	For the nerves
Angueyra, Andrea & Alcántara-Rodríguez, Mireia	202	2017-02-25	3510	0.642192	-72.3725	Lamiaceae	Mentha pulegium L.	Vereda de San Antonio de la Cueva, Campohermoso Sector	Wild / Cultivated	Introduced	Herb	Home garden, grazing areas	Poleo (de Castilla), Poleo (de potrero)	Greek, Spanish	Medicinal	Entire plant	Infusion	For the cough, to take the cold out ("sacar el frío"). For ulcers
Angueyra, Andrea & Alcántara-Rodríguez, Mireia	41	2017-02-01	3603	0.641327	-72.3539	Lamiaceae	Mentha spicata L.	Miguel farm house	Cultivated	Introduced	Herb	Near to a water stream	Menta	Spanish	Medicinal	Leaves and stems	Infusion	For the stomach ache
Angueyra, Andrea & Alcántara-Rodríguez, Mireia	103	2017-02-09	3510	0.642192	-72.3725	Lamiaceae	Thymus vulgaris L.	Vereda de San Antonio de la Cueva, La Capilla	Cultivated	Introduced	Herb	Home garden	Tomillo	Spanish	Medicinal / Food (seasoning, meat)	Entire plant	Infusion	For the cold of the stomach and the coughing; it regulates the blood and the ache. It can be mixed with milk and cows' jelly to combat coughing in children
Angueyra, Andrea & Alcántara-Rodríguez, Mireia	141	2017-02-12	3510	0.642528	-72.9795	Lamiaceae	Origanum majorana L.	Vereda de San Antonio de la Cueva, la Pajita Sector	Cultivated	Introduced	Herb	Home garden	Mejorana	Spanish	Medicinal / Food (seasoning)	Entire plant (without root)	Infusion (with water or milk)	For fever and stomach pain. For the "mal de amor" (to calm down), for the heart and the nerves
Angueyra, Andrea & Alcántara-Rodríguez, Mireia	203	2017-02-25	3510	0.642192	-72.3725	Lamiaceae	Plectranthus amboinicus (Lour.) Spreng.	Vereda de San Antonio de la Cueva, Campohermoso Sector	Cultivated	Introduced	Herb	Home garden, grazing areas	Incienso	Spanish	Domestic / Ritual	Entire plant	"Deshaumerios" (incense)
Angueyra, Andrea & Alcántara-Rodríguez, Mireia	9	2017-01-30	3703	0.641423	-72.339	Lamiaceae	Salvia nubigena J.R.I.Wood & Harley	Cóncavo river source	Wild	Endemic	Herb	High Andean forest	Amarguera	Spanish	Medicinal / Ritual	Leaves, root	Infusion (leaves mashed and heated) / Poultice	Antibiotic (very bitter, take it in moderate amount), anticancer root / For the "Tocado de muertos": if a child inhales the vapors of a dead person, he/she can become seriously ill. So the child has to be placed inside a black animal, like a black sheep (after opening it and removing the esophagus). Then the child is removed and wrapped in a white sheet and bathed with water from the root; this t…
Angueyra, Andrea & Alcántara-Rodríguez, Mireia	181	2017-02-20	3718	0.641416	-72.3441	Lamiaceae	Salvia bogotensis Benth.	High Andean forest	Wild	Endemic	Herb	Open high Andean forest	Salvia	Spanish	Medicinal	Leaves	Boiled, poultice, infusion	Panacea. For toothache, crushed in poultice or boiled with milk. Anti-inflammatory. For the nerves and the heart. To combat the coughing and the flu. Preventive medicine. For amoebiasis: to remove parasites from children (the plant is boiled for a long time, 1 liter of liquid has to become a quarter -like a syrup-, taking a spoonful in the morning on an empty stomach and another one at night). It…
Angueyra, Andrea & Alcántara-Rodríguez, Mireia	42	2017-02-01	3603	0.641327	-72.3539	Lamiaceae	Mentha suaveolens Ehrh.	Miguel farm house	Wild	Introduced	Herb	Near to a water stream	Hierbabuena	Spanish	Medicinal / Food (seasoning) / Dye	Leaves, stem	Infusion, (with panela) / Dye the wool green	For stomach ache and cramps (menstruation). It is abortive in abundant amounts. It has purgative action and it can be combined with "Paico" be given to children (a spoonful on an empty stomach for 3 days, to expel the worms). It can also be combined with "Apio cimarrón" for the "tocado de muertos". It is used to heal altitude sickness
Angueyra, Andrea & Alcántara-Rodríguez, Mireia	53	2017-02-02	3700	0.641512	-72.3531	Lamiaceae	Origanum vulgare L.	Cóncavo river source	Wild	Introduced	Herb	Rocky	Orégano	Spanish	Medicinal / Food (seasoning)	Entire plant	Infusion	For stomach ache
Angueyra, Andrea & Alcántara-Rodríguez, Mireia	221	2017-03-11	3587	0.641828	-72.37	Lamiaceae	Salvia palifolia Kunth	Vereda de la Cueva	Wild	Native	Herb	Near the water	Mastrante, Mastranto		Medicinal	Entire plant (without root), especially the leaves	Boiled, poultice, infusion	For inflammations, falls and bruises. To heal and remove the pus. For inflammation of molars (rinses); it is disinfectant and good for the throat (gargles and poultices), it has very bitter taste
Angueyra, Andrea & Alcántara-Rodríguez, Mireia	46	2017-02-02	3540	0.642094	-72.3614	Leguminosae	Lupinus pubescens Benth.	Vereda de San Antonio de la Cueva, la Esperanza Sector	Wild / Cultivated	Native	Tree	Subpáramo	Chocho	Amerindian	Restoration / Domestic (Tool)	Entire plant	Nitrogen fixer / for fishing, using the worms that grow inside the stem
Angueyra, Andrea & Alcántara-Rodríguez, Mireia	121	2017-02-09	3510	0.642192	-72.3725	Leguminosae	Senna multiglandulosa (Jacq.) H.S.Irwin & Barneby	Vereda de San Antonio de la Cueva, La Capilla	Cultivated	Native	Tree	Home garden	Alcaparro	Arab	Medicinal	Flowers	Poultice (crushed and mixed with whipped egg white) / Infusion	For back ache and lung's affections. To alleviate the coughing and the fever
Angueyra, Andrea & Alcántara-Rodríguez, Mireia	172	2017-02-16	2898	0.646151	-72.4115	Leguminosae	Senna occidentalis (L.) Link	Güicán Market	Cultivated	Native	Herb	Market	Brusca	Spanish	Medicinal	Entire plant	Infusion	To combat an indigestion (fullness) and for the stomach ache
						Leguminosae	Pisum sativum L.		Cultivated	Introduced	Herb	Crop	Arveja	Spanish	Food	Fruit (seeds)
						Leguminosae	Vicia faba L.		Cultivated	Introduced	Herb	Crop	Habas	Spanish	Food	Fruit (seeds)
Angueyra, Andrea & Alcántara-Rodríguez, Mireia	112	2017-02-09	3510	0.642192	-72.3725	Leguminosae	Trifolium pratense L.	Vereda de San Antonio de la Cueva, La Capilla	Wild / Cultivated	Introduced	Herb	Grazing area	Carretón rojo	Spanish	Fodder	The plant
						Liliaceae	Aloe vera (L.) Burm.f.		Cultivated	Introduced	Herb	Home garden	Sábila	Arab	Medicinal / Ritual	Leaves	Infusion / gel directly applied (gel from inside the stem mixed with honey or the whole leaf is heated in the stove; after, the gel is extracted from inside)	To alleviate sore throat, coughing and flu. To improve hair quality (smooth and soft), for dandruff, for skin burns, to remove the heat from the head and to purge (people and animals) / It is placed behind the home doors for the "contra" (bad luck)
Angueyra, Andrea & Alcántara-Rodríguez, Mireia	169	2017-02-15	3449	0.643210	-72.374	Linaceae	Linum usitatissimum L.	Vereda de San Antonio de la Cueva, Laguna y Garza Sector	Cultivated	Introduced	Herb	Home garden, grazing areas	Linaza	Greek	Medicinal	Entire plant	Infusion	For colics, to soften the stomach, for the colon and the gallbladder. To combat fever
Angueyra, Andrea & Alcántara-Rodríguez, Mireia	39	2017-01-31	3545	0.642094	-72.3614	Loganiaceae	Buddleja bullata Kunth	La Esperanza farm house, road	Wild / Cultivated	Native	Tree	Roadside vegetation	Palo blanco	Spanish	Wood (Fences, Construction, Tools) / Restoration	Trunk, branches	Fences and formerly used to build houses and to make plows (very light wood)
Angueyra, Andrea & Alcántara-Rodríguez, Mireia	134	2017-02-12	3505	0.642317	-72.3751	Loranthaceae	Aetanthus nodosus (Desr.) Engl.	Vereda de San Antonio de la Cueva, la Pajita Sector	Wild	Native	Parasite	Home garden, grazing areas	Injerto	Spanish	Medicinal	Leaves (crushed and between cloths) / Flowers	Poultice / Infusion	To heal broken bones, damaged knees and to strengthen (poultice). To heal the eyesight damage (infusion, applying the water in the eyes)
Angueyra, Andrea & Alcántara-Rodríguez, Mireia	244	2017-02-03	3998	0.649223	-72.3604	Lycoperdaceae	Lycoperdon sp	Kanwara cabins	Wild		Fungus	Restoration land	Patute		Medicinal	Interior powder (spores)	Powder applied directly	It is used like a talcum to rub the babies' diaper. It is also used in animal castrations
Angueyra, Andrea & Alcántara-Rodríguez, Mireia	76	2017-02-04	3998	0.642461	-72.3161	Lycopodiaceae	Phlegmariurus crassus (Humb. & Bonpl. ex Willd.) B. Øllg.	Concavito River, Banco Ancho	Wild	Native	Fern	Páramo	Cacho de venado	Spanish	Medicinal / Domestic	Entire plant	Boiled / Mixed with water and stirred	For the flu, altitude sickness and for the heart / To decorate the house
Angueyra, Andrea & Alcántara-Rodríguez, Mireia	105	2017-02-09	3539	0.642138	-72.371	Lycopodiaceae	Lycopodium clavatum L.	Vereda de San Antonio de la Cueva, La Capilla	Wild	Native	Fern	Rocky	Cacho de venado	Spanish	Domestic (Handicrafts)	Entire plant (without root)	Bouquets were made with the plant
Angueyra, Andrea & Alcántara-Rodríguez, Mireia	124	2017-02-10	3510	0.642192	-72.3725	Malvaceae	Tilia platyphyllos Scop.	Vereda de San Antonio de la Cueva, La Capilla	Cultivated	Introduced	Tree	Home garden	Tilo	Spanish	Medicinal / Dye	Especially leaves and flower	Infusion / Dye the wool light green, mashing the leaves	For coughing, with "Borraja" milk from its flowers
Angueyra, Andrea & Alcántara-Rodríguez, Mireia	2	2017-01-30	3798	0.641259	-72.3333	Malvaceae	Acaulimalva purdiaei (A.Gray) Krapov.	Cóncavo river source	Wild	Native	Herb	Páramo	Malva, Pata de perro, Anamú malvarisco	Spanish, Amerindian	Medicinal	Entire plant, especially the root	Infusion, poultice, external baths	To heal the cattle stomach ailments: the plant is crushed and the cow is bathed when she has fever and inflammation due to childbirth. It is also given before delivery to decrease the pain. Anticancer. For arthritis and gallstones
Angueyra, Andrea & Alcántara-Rodríguez, Mireia	167	2017-02-15	3446	0.643155	-72.3754	Malvaceae	Althaea officinalis L.	Vereda de San Antonio de la Cueva, Laguna y Garza Sector	Cultivated	Introduced	Shrub	Home garden, grazing areas	Malvarisco	Spanish, English	Medicinal	Entire plant / Flowers	Boiled	For stomach pain in animals / For coughing in people (mixed with egg white and rubbing the back), for fever
Angueyra, Andrea & Alcántara-Rodríguez, Mireia	234	2017-03-18	3606	0.642078	-72.35	Melastomataceae	Miconia summa Cuatrec.	Crossing the river, near la Esperanza	Wild	Endemic	Shrub	High Andean forest	Tuno	Amerindian	Wood (Firewood)	Trunk, branches
						Melastomataceae	Castratella piloselloides Naudin		Wild	Native	Herb	Rocky	Hierba del oso	Spanish	Medicinal	Entire plant	Infusion	It purifies the liver and the blood and it removes the blood cold. For the youth (like the "Lítamo real")
Angueyra, Andrea & Alcántara-Rodríguez, Mireia	17	2017-01-30	3647	0.641543	-72.3433	Myricaceae	Morella funckii (A.Chev.) Parra-Os.	Cóncavo river source	Wild	Native	Shrub	High Andean forest, water stream vegetation	Laurel	Spanish, French	Food (seasoning)	Leaves	Seasoning for meats or other stews
Angueyra, Andrea & Alcántara-Rodríguez, Mireia	176	2017-02-17	2712	0.640636	-72.4447	Myrtaceae	Callistemon speciosus (Sims) Sweet	Principal street in Cocuy	Cultivated	Introduced	Tree	Roadside	Candelabro	Spanish	Dye	Leaves	The leaves dye the wool green
Angueyra, Andrea & Alcántara-Rodríguez, Mireia	40	2017-02-01	3603	0.641327	-72.3539	Myrtaceae	Eucalyptus globulus Labill.	La Esperanza farm house, road	Wild	Introduced	Tree	Roadside vegetation, grazing areas as well	Eucalipto	Spanish	Medicinal / Domestic / Wood (Firewood)	Leaves	Infusion, vapors	For colds, congestions, flu and throat disorders (gargles) / Used at home to aromatize
Angueyra, Andrea & Alcántara-Rodríguez, Mireia	233	2017-03-18	3606	0.642078	-72.35	Onagraceae	Oenothera epilobiifolia Kunth	Rocky site near la Esperanza	Wild / Cultivated	Native	Herb	Rocky	Hierba de dos flores	Spanish	Medicinal	Roots	Boiled	To expel the excess of liquid and remove the cold in pregnant women (of 7-8 months). To expel the placenta after childbirth. For circulation and to disinfect
Angueyra, Andrea & Alcántara-Rodríguez, Mireia	102	2017-02-05	3895	0.641591	-72.3292	Orchidaceae	Cyrtochilum revolutum (Lindl.) Dalström	Concavito River	Wild	Native	Herb	Páramo	Aguadera	Spanish	Food	Bulb, seeds	It gives energy and removes the thirst
Angueyra, Andrea & Alcántara-Rodríguez, Mireia	231	2017-03-17	3587	0.641828	-72.37	Orchidaceae	Telipogon nervosus (L.) Druce	Vereda de la Cueva, la Esperanza Sector	Wild	Native	Herb	Roadside	Petaca	Spanish	Food	Fruit interior (seeds)
Angueyra, Andrea & Alcántara-Rodríguez, Mireia	140	2017-02-12	3507	0.642144	-72.3719	Oxalidaceae	Oxalis corniculata L.	Vereda de San Antonio de la Cueva, la Pajita Sector	Wild	Introduced	Herb	Near to a water stream	Platanito	Spanish	Medicinal	Entire plant (without root)	Infusion	For the discomfort, for the throat and the coughing
Angueyra, Andrea & Alcántara-Rodríguez, Mireia	139	2017-02-12	3507	0.642144	-72.3719	Oxalidaceae	Oxalis fendleri Lourteig	Vereda de San Antonio de la Cueva, la Pajita Sector	Wild	Native	Herb	Near to a water stream	Vinagrera	Spanish	Medicinal / Food	Entire plant (without root)	Infusion	To combat the coughing (also combined with "Chupahuevo"), for the hepatic system and to purify. It can be mixed with "Arrayán" bark to decrease the high uric acid (few grams of each plant, cooked and taken 1-2 times a day)
Angueyra, Andrea & Alcántara-Rodríguez, Mireia	239	2017-03-18	3606	0.642078	-72.35	Parmeliaceae	Usnea barbata (L.) Fr.	Crossing the river, near la Esperanza	Wild	Native	Lichen	On a tree	Lama de árbol, de palo	Spanish	Dye	Entire plant	It dyes wool (boiled) yellow-orange
Angueyra, Andrea & Alcántara-Rodríguez, Mireia	240	2017-03-19	3521	0.642494	-72.3701	Parmeliaceae	Usnea laevis (Eschw.) Nyl	Crossing the river, near la Esperanza	Wild	Native	Lichen	Rocky	Barba de piedra, Barbepiedra	Spanish	Medicinal / Dye	The entire lichen	Milled lichen	The powder is milled and applied in the armpits, feet, etc.
Angueyra, Andrea & Alcántara-Rodríguez, Mireia	26	2017-01-30	3634	0.641567	-72.3438	Passifloraceae	Passiflora mixta L.f.	Cóncavo river source	Wild	Native	Liana	High Andean forest, water stream vegetation	Curuba, Palcha	Amerindian	Medicinal / Food	Seeds, fruits	Seeds and fruit are eaten. To prepare sweets (called "palcha") and infusions	It has many vitamins, iron and potassium. To make juices with milk. It cleanses the liver and lungs / The flowers can be used like whistles
Angueyra, Andrea & Alcántara-Rodríguez, Mireia	57	2017-02-01	3704	0.641429	-72.3391	Phytolaccaceae	Phytolacca sanguinea H.Walter	Pico la Petaca, la Esperanza Sector	Wild	Native	Herb	High Andean forest	Guaba	Amerindian	Medicinal / Domestic	Entire plant / Ripe flowers (fruit)	Boiled / To wash clothes: drying the inflorescences under the sun and mashing them to extract the soap	Antiseptic, disinfectant together with Cadillo and Arnica, to avoid a wound to "alunarse". To wash your hands when they are dirty. Apply the crushed fruit to the animal's wound when castrated
Angueyra, Andrea & Alcántara-Rodríguez, Mireia	6	2017-01-30	3732	0.641291	-72.3364	Plantaginaceae	Monnina aestuans (L.f.) DC.	Cóncavo river source	Wild	Endemic	Shrub	High Andean forest	Tinto	Spanish	Dye	Seeds	To dye the wool
Angueyra, Andrea & Alcántara-Rodríguez, Mireia	96	2017-02-05	3895	0.641591	-72.3292	Plantaginaceae	Plantago sericea Ruiz & Pav.	Concavito River	Wild	Native	Herb	Páramo	Llantén	Spanish	Medicinal / Fodder	Entire plant	Stowed in a bottle under the sun. The resulting liquid has to be collected afterwards	For the eyesight
Angueyra, Andrea & Alcántara-Rodríguez, Mireia	137	2017-02-12	3515	0.642152	-72.3713	Plantaginaceae	Plantago australis Lam.	Vereda de San Antonio de la Cueva, la Pajita Sector	Wild	Native	Herb	Grazing areas	Llantén	Spanish	Medicinal	Entire plant	Infusion / Bath	It has anti-inflammatory effects; it is also used with the cattle. It can caused inflammations in some doses
Angueyra, Andrea & Alcántara-Rodríguez, Mireia	146	2017-02-12	3549	0.642528	-72.9795	Poaceae	Pennisetum clandestinum Hochst. ex Chiov.	Vereda de San Antonio de la Cueva, la Pajita Sector	Wild	Introduced	Herb	Roadside	Picuyo	African	Fodder	The plant
						Poaceae	Zea mays L.		Cultivated	Native	Herb	Crop	Maíz	Amerindian	Food	Cob (seeds)	Used to make a drink ("Chicha") in the past
Angueyra, Andrea & Alcántara-Rodríguez, Mireia	224	2017-03-11	4042	0.635880	-72.3344	Poaceae	Chusquea tessellata Munro	Sisuma, Cusiri, Lagunillas	Wild	Native	Grass	Near to a water stream and la Cuadrada lake	Chusque	Amerindian	Domestic (Tool)	Stem	For fishing, very flexible wood
Angueyra, Andrea & Alcántara-Rodríguez, Mireia	118	2017-02-09	3539	0.642138	-72.371	Poaceae	Calamagrostis bogotensis (Pilg.) Pilg.	Vereda de San Antonio de la Cueva, La Capilla	Wild / Cultivated	Native	Grass	Grazing area, perturbed areas	Poa	Greek	Fodder	The plant
Angueyra, Andrea & Alcántara-Rodríguez, Mireia	173	2017-02-16	2898	0.646151	-72.4115	Poaceae	Cymbopogon citratus (DC.) Stapf	Güicán Market	Cultivated	Introduced	Grass	Market	Limonaria	Spanish	Medicinal	Stem	Infusion	To alleviate the flu and fever
						Poaceae	Triticum aestivum L.		Cultivated	Introduced	Herb	Crop	Trigo	Spanish	Food, Domestic (handicrafts)	Spike	To make flour and to make an ornament to hang above the house's doors and protect it from bad luck and bad people
Angueyra, Andrea & Alcántara-Rodríguez, Mireia	113	2017-02-09	3510	0.642192	-72.3725	Poaceae	Agrostis boyacensis Swallen & Garc.-Barr.	Vereda de San Antonio de la Cueva, La Capilla	Wild	Endemic	Grass	Roadside, near water stream	Paja	Spanish	Wood (Construction)	The plant	To make the house's roofs (currently replaced by tiles )
Angueyra, Andrea & Alcántara-Rodríguez, Mireia	247	2017-02-12	3549	0.642180	-72.3707	Poaceae	Bromus catharticus Vahl	Vereda de San Antonio de la Cueva, la Pajita Sector	Wild	Native	Grass	Grazing area	Tigrillo, hierba de perro?	Spanish	Fodder	The plant
Angueyra, Andrea & Alcántara-Rodríguez, Mireia	119	2017-02-09	3539	0.642138	-72.371	Poaceae	Dactylis glomerata L.	Vereda de San Antonio de la Cueva, La Capilla	Wild / Cultivated	Introduced	Grass	Grazing area, perturbed areas	Pasto azul	Spanish	Fodder	The plant
						Poaceae	Calamagrostis effusa (Kunth) Steud.		Wild / Cultivated	Native	Grass	Páramo	Paja de páramo, Pajonal, Marco Arturo's hut	Spanish	Wood (Construction) / Domestic	The plant	To make house's roofs (currently replaced by tiles). To make baskets, roofs, awnings and beds
Angueyra, Andrea & Alcántara-Rodríguez, Mireia	104	2017-02-09	3510	0.642192	-72.3725	Polygonaceae	Rumex pulcher L.	Vereda de San Antonio de la Cueva, La Capilla	Wild	Introduced	Herb	Grazing area, perturbed areas	Romaza	Spanish	Medicinal / Fodder	Leaves		For fevers
Angueyra, Andrea & Alcántara-Rodríguez, Mireia	108	2017-02-09	3510	0.642192	-72.3725	Polygonaceae	Rumex acetosella L.	Vereda de San Antonio de la Cueva, La Capilla	Wild	Introduced	Herb	Grazing area, perturbed areas	Envidia	Spanish	Medicinal / Food / Fodder	Entire plant	Infusion	To heal the flu and the coughing / To sew the potato bags
Angueyra, Andrea & Alcántara-Rodríguez, Mireia	147	2017-02-12	3510	0.642180	-72.3707	Polygonaceae	Rumex obtusifolius L.	Vereda de San Antonio de la Cueva, la Pajita Sector	Wild	Introduced	Herb	Grazing area, house, near the water	Romaza de hoja blanca	Spanish	Medicinal / Dye	Leaves (juice of the basal stem)	Direct application or in baths / It dyes the wool green-yellow	To alleviate headache and sunstroke. For the hair (the juice inside the stem). For fever and to remove the heat from the head or the back
Angueyra, Andrea & Alcántara-Rodríguez, Mireia	238	2017-03-18	3606	0.642078	-72.35	Pottiaceae	Leptodontium wallisii (Müll. Hal.) Kindb.	Crossing the river, near la Esperanza	Wild		Bryophyte	Rocky	Lama de piedra	Spanish	Domestic	Entire plant	To decorate the creche
						Primulaceae	Myrsine guianensis (Aubl.) Kuntze		Wild / Cultivated	Native	Shrub	Páramo, nursery garden	Cucharo	Spanish	Restoration	The entire plant
Angueyra, Andrea & Alcántara-Rodríguez, Mireia	7	2017-01-30	3735	0.641316	-72.3082	Primulaceae	Myrsine dependens (Ruiz & Pav.) Spreng.	Cóncavo river source	Wild	Native	Shrub	High Andean forest	Cucharo	Spanish	Wood (Fences, Tools) / Domestic / Dye / Fodder / Restoration	Trunk, branches / fruits (seeds)	Wooden tools, such as spoons, grinders (for making cocoa) / To dye the wool in purple or black
Angueyra, Andrea & Alcántara-Rodríguez, Mireia	73	2017-02-02	3540	0.642094	-72.3614	Rosaceae	Hesperomeles goudotiana (Decne.) Killip	Vereda de San Antonio de la Cueva	Wild / Cultivated	Endemic	Tree	Grazing area	Mortiño, Mortiño blanco	Amerindian, Spanish	Medicinal / Food / Wood (Firewood, it gives good coals) / Restoration / Dye	Fruit (few, too much can cause appendicitis), Cortex / Leaves to dye green	Boiled / Pulp of the fruit (not the seed), bittersweet flavor	Anticancer, to prevent Alzheimer's and Parkinson's. Blending the fruit, macerating it in wine and drinking it in the morning and night. Even eating the fruit directly / The crust is crushed and boiled. To avoid children from peeing on the bed. For diarrhea of children and livestock
Angueyra, Andrea & Alcántara-Rodríguez, Mireia	133	2017-02-12	3505	0.642317	-72.3751	Rosaceae	Rosa centifolia L.	Vereda de San Antonio de la Cueva, la Pajita Sector	Cultivated	Introduced	Shrub	Home garden	Rosa blanca	Spanish	Medicinal / Domestic	Flowers (petals)	Boiled, cold baths	For the heart and eye's affections (e.g., styes)
Angueyra, Andrea & Alcántara-Rodríguez, Mireia	129	2017-02-12	3507	0.642144	-72.3719	Rosaceae	Fragaria vesca L.	Vereda de San Antonio de la Cueva, la Pajita Sector	Wild	Introduced	Herb, creeping	Grazing area	Fresa silvestre	Spanish	Medicinal / Food	Entire plant (without root)	Infusion / Fruit eaten	For fever, flu and kidneys
Angueyra, Andrea & Alcántara-Rodríguez, Mireia	50	2017-02-02	3544	0.642238	-72.3684	Rosaceae	Rubus acanthophyllos Focke	Vereda de San Antonio de la Cueva, la Esperanza Sector, near la Capilla	Wild	Native	Shrub	Roadside	Zarzaparrilla	Spanish	Medicinal	Entire plant	Infusion	Purify the blood and kidneys, to lose weight, contains a lot of vitamin C
Angueyra, Andrea & Alcántara-Rodríguez, Mireia	77	2017-02-04	3974	0.642073	-72.3254	Rosaceae	Holodiscus argentius (L.f.) Maxim.	Concavito River, Banco Ancho	Wild	Native	Tree	Páramo	Varilla	Spanish	Wood (Firewood, Tools) / Domestic	Trunk, branches	To make rods (hardwood). To make spindles for spinning. Indigenous people made arrows with it
Angueyra, Andrea & Alcántara-Rodríguez, Mireia	116	2017-02-09	3521	0.642154	-72.3713	Rosaceae	Rubus bogotensis Kunth	Vereda de San Antonio de la Cueva, La Capilla	Wild	Native	Shrub	Roadside, near water stream	Mora silvestre	Spanish	Medicinal / Food / Ritual (game)	Fruit	Juices with sugar cane ("panela") water	To purify the kidneys and the blood. For the flu and coughing
Angueyra, Andrea & Alcántara-Rodríguez, Mireia	132	2017-02-12	3549	0.642180	-72.3707	Rosaceae	Acaena elongata L.	Vereda de San Antonio de la Cueva, La Capilla	Wild	Native	Shrub	Rocky, roadside	Cadillo	Spanish	Medicinal / Dye	Entire plant (without root)	Boiled with "Árnica", "Hierba mora", "Guava", "Panque", "Lunaria" y "Caléndula" / External baths / Mixed with "Árnica" and sugar cane ("panela")	The water is used to heal animals and people (for wounds); it is disinfectant and inflammable. To remove the pus from wounds (mixed with "Árnica" and sugar cane)
Angueyra, Andrea & Alcántara-Rodríguez, Mireia	184	2017-02-21	3471	0.643143	-72.3751	Rosaceae	Rubus floribundus Kunth	Vereda de San Antonio de la Cueva, Laguna y Garza Sector	Wild	Native	Shrub	Roadside	Zarza	Spanish	Medicinal / Food	Leaves	Boiled	For outbreaks
						Rosaceae	Polylepis quadrijuga Bitter		Wild / Cultivated	Endemic	Shrub	Roadside, nursery garden	Siete Cueros, Palo colorao	Spanish	Medicinal / Wood (Firewood, Fences) / Restoration	Cortex (the fresheer one that comes out)	Infusion	To clean the bronchial tube
Angueyra, Andrea & Alcántara-Rodríguez, Mireia	205	2017-02-26	3856	0.640455	-72.329	Rubiaceae	Arcytophyllum nitidum (Kunth) Schltdl.	The Frailejones Valley	Wild	Native	Shrub	Páramo	Cuchuco, Cuchuquillo	Amerindian	Domestic	The plant	To sweep
Angueyra, Andrea & Alcántara-Rodríguez, Mireia	177	2017-02-20	3628	0.641611	-72.3463	Rubiaceae	Nertera granadensis (Mutis ex L.f.) Druce	High Andean forest	Wild	Native	Herb	Rocky, humid	Coral	Spanish	Medicinal	Red fruits	Infusion	For the heart and the nerves
Angueyra, Andrea & Alcántara-Rodríguez, Mireia	216	2017-03-07	3936	0.641912	-72.3266	Rubiaceae	Galium hypocarpium (L.) Endl. ex Griseb.	The Frailejones Valley	Wild	Native	Herb	Growing on a shrub	Bola de gato	Spanish	Dye	Roots	Root dyes reddish-orange
Angueyra, Andrea & Alcántara-Rodríguez, Mireia	43	2017-02-01	3603	0.641327	-72.3539	Rutaceae	Ruta graveolens L.	Miguel farm house	Cultivated	Introduced	Herb	Grazing area	Ruda	Spanish	Medicinal / Ritual / Dye	Entire plant, en hervida con leche o con huevo	Infusion (with milk or egg) / It dyes the wool yellow	"Mal de madre" (stomach ache) in women and "tucutucu" in men. To remove the cold of the stomach. To heal the headache and dizziness. Abortive / "Ruda", nettle and "Matricaria" are used to sweep the house and remove bad energies
Angueyra, Andrea & Alcántara-Rodríguez, Mireia	170	2017-02-16	2898	0.646151	-72.4115	Rutaceae	Citrus x aurantium L.	Güicán Market	Cultivated	Introduced	Tree	Market	Naranjo	Spanish	Medicinal	Leaves	Infusion	For the nerves and the flu
Angueyra, Andrea & Alcántara-Rodríguez, Mireia	11	2017-01-30	3695	0.641457	-72.3395	Santalaceae	Dendrophthora squamigera (Benth.) Benth. & Hook.f.	Cóncavo river source	Wild	Native	Parasite	High Andean forest, rupicolous	Injerto, Cacho de venado	Spanish	Medicinal	Entire plant	Poultice (crushed and mixed with egg, flour and wine), fresh plant mixed with water and stirred	For stomach ache in children and altitude sickness. For "descuajaderas" (e.g., woman discomfort after childbirth) mixing it with chocolate and applied on the belly. Also for children or adults, mixed with warm egg. For broken bones, applying it after massaging ("sobar")
Angueyra, Andrea & Alcántara-Rodríguez, Mireia	237	2017-03-18	3606	0.642078	-72.35	Sematophyllaceae	Sematophyllum sp	Crossing the river, near la Esperanza	Wild		Bryophyte	Rocky	Lama de piso	Spanish	Domestic	Entire plant	To decorate the creche
						Solanaceae	Solanum tuberosum L.		Cultivated	Native	Herb	Crop	Papa	Amerindian	Medicinal / Food	Tuber peel	Peel eaten directly	To extract parasites from horses and cows
Angueyra, Andrea & Alcántara-Rodríguez, Mireia	51	2017-02-02	3705	0.641475	-72.3529	Solanaceae	Physalis peruviana L.	Pico la Petaca, la Esperanza Sector	Wild	Native	Herb	Rocky	Uchuva	Amerindian	Medicinal / Food	Fruits	Juice of the fruits / The orange fruits are eaten when ripe	A few squeezed drops of the fruit is used to heal the eyes
Angueyra, Andrea & Alcántara-Rodríguez, Mireia	122	2017-02-09	3510	0.642192	-72.3725	Solanaceae	Solanum americanum Mill.	Vereda de San Antonio de la Cueva, La Capilla	Cultivated	Native	Shrub	Home garden	Hierba Mora	Spanish	Medicinal / Domestic	Entire plant	Infusion, poultice	To bath the cattle and remove the heat and the fever / to reduce blows. For teeth infections and inflammation of the throat (gargles) / To wash the clothes with the seed
Angueyra, Andrea & Alcántara-Rodríguez, Mireia	3	2017-01-30	3769	0.641260	-72.3345	Solanaceae	Cestrum buxifolium Kunth	Cóncavo river source	Wild	Native	Shrub	High Andean forest	Tinto	Spanish	Dye	Fruits	To dye the wool
Angueyra, Andrea & Alcántara-Rodríguez, Mireia	142	2017-02-12	3510	0.642528	-72.9795	Solanaceae	Saracha quitensis (Hook.) Miers	Vereda de San Antonio de la Cueva, la Pajita Sector	Wild	Native	Tree	Grazing area	Garbancillo	Spanish	Ritual (game)	Fruit	Children play with the it
Angueyra, Andrea & Alcántara-Rodríguez, Mireia	143	2017-02-12	3510	0.642528	-72.9795	Solanaceae	Solanum oblongifolium Dunal	Vereda de San Antonio de la Cueva, la Pajita Sector	Wild	Native	Tree	Grazing area	Borrachero, Huesecillo, Pipo	Spanish	Medicinal / Wood (Firewood) / Ritual (game)	Leaves, fruits / Trunk, branches / Seeds	Poultice	Antiseptic. They are roasted on the stove, cooled off, used to heal fractures and wounds from horses (e.g., caused by the saddle) or other domestic animals. The fruit can also be opened and placed directly on the wound / Children through the seeds as a game / To dye the wool: crushed and boiled seed dyes yellow; if it is boiled a lot, dye brown coffee
Angueyra, Andrea & Alcántara-Rodríguez, Mireia	182	2017-02-20	3632	0.641797	-72.3512	Solanaceae	Salpichroa tristis Miers	High Andean forest	Wild	Native	Liana	Roadside	Belladona	Italian	Medicinal	2-3 fruits (greater amount intoxicates)	Eaten, poultice, hanging from the neck	For the throat. A necklace with the fruits and a strand of wool in the afternoon can be made and this removes the fever and the coughing
						Tropaeolaceae	Tropaeolum tuberosum Ruiz & Pav.		Cultivated	Native	Herb	Crop	Nabo, Cubio	Spanish, Amerindian	Food	Tuber	It was added to Boyacense stew, vegetable soup or ajiaco. It grows wild in the paramo and it is consumed less than before	It was added to the Boyacense stew, the vegetable soup or the "ajiaco" dish in the past. It can be grown wild in the páramo and it is eaten less then before
Angueyra, Andrea & Alcántara-Rodríguez, Mireia	242	2017-03-19	3949	0.647268	-72.3535	Urticaceae	Urtica dioica L.	Vereda de la Cueva	Wild	Introduced	Herb	Near a house	Ortiga negra	Spanish	Medicinal	Entire plant	Baths, boiled	To heal wounds. For blood and joint's circulation
Angueyra, Andrea & Alcántara-Rodríguez, Mireia	208	2017-03-02	4076	0.649962	-72.3551	Urticaceae	Urtica longispica Killip	Parada de Romero, Kanwara	Wild	Native	Herb	Páramo	Ortiga blanca	Spanish	Medicinal / Ritual / Dye	Entire plant (especially the root)	Infusion	Antibiotic, to heal wounds and for the circulation. To heal stomach cramps. To purify the blood and liver and it is good for the brain. With nettle, "Matricaria" and "Ruda" can be used to sweep the house and remove bad energies. It dyes the wool grey
						Urticaceae	Parietaria officinalis L.		Wild	Introduced	Herb	Páramo	Palitaria	Spanish	Medicinal	Entire plant	Boiled, poultice	To detoxify the kidneys
Angueyra, Andrea & Alcántara-Rodríguez, Mireia	166	2017-02-15	3446	0.643155	-72.3754	Verbenaceae	Aloysia citriodora Palau	Vereda de San Antonio de la Cueva, Laguna y Garza Sector	Cultivated	Introduced	Herb	Home garden, grazing areas	Cidrón	Spanish	Medicinal	Entire plant	Infusion	It makes sleeping, for fever and nerves. To heal bone pain and flu. It can be combined with "Toronjil"
Angueyra, Andrea & Alcántara-Rodríguez, Mireia	245	2017-03-19	3949	0.647268	-72.3535	Verbenaceae	Verbena officinalis L.	House near to Lagunillas	Cultivated	Native	Herb	Home garden	Verbena	Spanish	Medicinal
Angueyra, Andrea & Alcántara-Rodríguez, Mireia	163	2017-02-15	3500	0.644032	-72.3908	Violaceae	Viola tricolor L.	Vereda de la Cueva, towards the mirador del Alto	Cultivated	Introduced	Herb	Home garden, grazing areas	Pensamiento	Spanish	Medicinal	Flowers	Infusion	For the heart and nerves
Angueyra, Andrea & Alcántara-Rodríguez, Mireia	190	2017-02-23	3825	0.640868	-72.3703	Violaceae	Viola humilis Kunth	Lagunillas, Guaicaní cabins	Wild	Native	Herb	Meadow reforested with Polylepis	Violeta de monte	Spanish	Medicinal	Entire plant	Infusion	For cramps and menstruation. Combined with "Palitaria" to relieve labor pains
